# Supplementary material for: Mammary-Enriched Transcription Factors Synergize to Activate the Wap Super-Enhancer for Mammary Gland Development
Source: Int J Mol Sci. 2022 Oct 2;23(19):11680. doi: 10.3390/ijms231911680 (PMC9569684; doi:10.3390/ijms231911680)
Supplement: Supplementary file 1 [file ijms-23-11680-s001.zip]

Archive with 1 entries (1 files):
- ijms-1896841-supplementary.pdf
